# Supplementary material for: Antioxidant and Toxic Activity of Helichrysum arenarium (L.) Moench and Helichrysum italicum (Roth) G. Don Essential Oils and Extracts
Source: Molecules. 2022 Feb 15;27(4):1311. doi: 10.3390/molecules27041311 (PMC8879542; doi:10.3390/molecules27041311)
Supplement: Supplementary file 1 [file molecules-27-01311-s001.zip]

Archive with 1 entries (1 files):
- molecules-1572766-SI.pdf
